# Supplementary material for: Interaction Between DRD2 rs1076560 Genotype and Stimulant Dependence on Impulsivity and Self-Reported ADHD Traits in Men
Source: Neurol Int. 2025 Nov 5;17(11):182. doi: 10.3390/neurolint17110182 (PMC12655105; doi:10.3390/neurolint17110182)
Supplement: Supplementary file 1 [file neurolint-17-00182-s001.zip]

Archive with 5 entries (5 files):
- neurolint-3858276 - Supplementary Figure S1.pdf
- neurolint-3858276 - Supplementary Figure S2.pdf
- neurolint-3858276 - Supplementary Figure S3.pdf
- neurolint-3858276 - Supplementary Table S1.pdf
- neurolint-3858276 - Supplementary Table S2.pdf
